# Supplementary material for: Evaluation and Validation of the Roche Elecsys SARS-CoV-2 Antigen Electro-Chemiluminescent Immunoassay in a Southeast Asian Region
Source: Vaccines (Basel). 2022 Jan 27;10(2):198. doi: 10.3390/vaccines10020198 (PMC8875833; doi:10.3390/vaccines10020198)
Supplement: Supplementary file 1 [file vaccines-10-00198-s001.zip]

Archive with 1 entries (1 files):
- vaccines-1567974-supplementary.pdf
